# Supplementary material for: Measuring disease likelihood in genomic ascertainment
Source: Am J Hum Genet. 2026 Apr 7;113(5):978–89. doi: 10.1016/j.ajhg.2026.03.009 (PMC13277679; doi:10.1016/j.ajhg.2026.03.009)
Supplement: Table S2. Variant classifications [file mmc2.xlsx]

## Sheet: Sapp SupplTab 2
Table S2: Variant classifications
Concordant Pathogenicity Assesments
Participant ID	Gene	Genomic	cDNA	Protein	Original pathogenicity or clinical assessment per reporting laboratory	Protocol pathogenicity rating	ACMG Criteria Employed	Pathogenicity Concordance
1018	BRCA2	chr13:g.32914438del	NM_000059.4:c.5946del	p.(Ser1982Argfs*22)	Pathogenic	Pathogenic		Concordant
1030	BRCA2	chr13:g.32968863C>G	NM_000059.4:c.9294C>G	p.(Tyr3098*)	Pathogenic	Pathogenic		Concordant
1056	BRCA2	chr13:g.32921033G>A	NM_000059.4:c.7007G>A	p.(Arg2336His)	Pathogenic	Pathogenic		Concordant
1135	HFE	chr6:g.26093141G>A	(homozygous for) NM_000410.3:c.845G>A	p.(Cys282Tyr)	Pathogenic	Pathogenic		Concordant
1146	RYR1	chr19:g.38990633G>A	NM_000540.3(RYR1):c.7300G>A	p.(Gly2434Arg)	Pathogenic	Pathogenic		Concordant
1177	SCN5A	chr3:g.38601895C>T	NM_000335.5(SCN5A):c.3985G>A	p.(Ala1329Thr)	Likely Pathogenic	Likely Pathogenic		Concordant
1203	BRCA2	chr13:g.32945180del	NM_000059.4:c.8575delC	p.(Gln2859Lysfs*4)	Pathogenic	Pathogenic		Concordant
1323	RYR1	chr19:g.38948185C>T	NM_000540.2:c.1840C>T	p.(Arg614Cys)	Pathogenic	Pathogenic		Concordant
1362	BRCA2	chr13:g.32910584del	NM_000059.4:c.2092del	p.(Leu698Tyrfs*32)	Pathogenic	Pathogenic		Concordant
1417	RET	chr10:g.43614996G>A	NM_020975.6:c.2410G>A	p.(Val804Met)	Pathogenic	Pathogenic		Concordant
1443	MYH7	chr14:g.23895023G>A	NM_000257.4:c.2167C>T	p.(Arg723Cys)	Pathogenic	Pathogenic		Concordant
1555	HFE	chr6:g.26093141G>A	(homozygous for) NM_000410.3:c.845G>A	p.(Cys282Tyr)	Pathogenic	Pathogenic		Concordant
1644	HFE	chr6:g.26093141G>A	(homozygous for) NM_000410.3:c.845G>A	p.(Cys282Tyr)	Pathogenic	Pathogenic		Concordant
1645	PMS2	chr7:g.6035206_6035207del	NM_000535.7:c.862_863del	p.(Gln288Valfs*10)	Pathogenic	Pathogenic		Concordant
1729	BRCA2	chr13:g.32930658T>C	NM_000059.4:c.7529T>C	p.(Leu2510Pro)	Pathogenic	Pathogenic		Concordant
1778	BRCA1	chr17:g.41276045_41276046del	NM_007294.4:c.68_69del	p.(Glu23Valfs*17)	Pathogenic	Pathogenic		Concordant
1911	BRCA2	chr13:g.32945094G>A	NM_000059.4:c.8489G>A	p.(Trp2830*)	Pathogenic	Pathogenic		Concordant
1925	BRCA2	chr13:g.32914068_32914071del	NM_000059.4:c.5576_5579del	p.(Ile1859Lysfs*3)	Pathogenic	Pathogenic		Concordant
1936	BRCA2	chr13:g.32914767_32914768del	NM_000059.4:c.6275_6276del	p.(Leu2092Profs*7)	Pathogenic	Pathogenic		Concordant
2004	HFE	chr6:g.26093141G>A	(homozygous for) NM_000410.3:c.845G>A	p.(Cys282Tyr)	Pathogenic	Pathogenic		Concordant
2020	MYBPC3	chr11:g.47364129C>G	NM_000256.3:c.1624G>C	p.(Glu542Gln)	Pathogenic	Pathogenic		Concordant
2139	BRCA2	chr13:g.32914438del	NM_000059.4:c.5946del	p.(Ser1982Argfs*22)	Pathogenic	Pathogenic		Concordant
2160	BRCA2	chr13:g.32936732G>C	NM_000059.4:c.7878G>C	p.(Trp2626Cys)	Likely Pathogenic	Likely Pathogenic		Concordant
2165	BRCA2	chr13:g.32921033G>A	NM_000059.4:c.7007G>A	p.(Arg2336His)	Pathogenic	Pathogenic		Concordant
2231	BRCA1	chr17:g.41246334_41246373del	NM_007294.4:c.1174_1213del	p.(Leu392Glnfs*5)	Pathogenic	Pathogenic		Concordant
2246	BRCA2	chr13:g.32912037_32912038del	NM_000059.4:c.3545_3546del	p.(Phe1182*)	Pathogenic	Pathogenic		Concordant
2277	LDLR	chr19:g.11213463G>C	NM_000527.5:c.313+1G>C	p.?	Pathogenic	Pathogenic		Concordant
2283	DSC2	chr18:g.28651570del	NM_024422.3:c.2125+1del	p.?	Likely Pathogenic	Likely Pathogenic		Concordant
2297	LDLR	chr19:g.11231199G>A	NM_000527.5:c.2140+1G>A	p.?	Pathogenic	Pathogenic		Concordant
2404	BRCA2	chr13:g.32912338_32912339del	NM_000059.4:c.3847_3848del	p.(Val1283Lysfs*2)	Pathogenic	Pathogenic		Concordant
2485	BRCA2	chr13:g.32936830G>A	NM_000059.4:c.7976G>A	p.(Arg2659Lys)	Pathogenic	Pathogenic		Concordant
2562	LDLR	chr19:g.11216084G>A	NM_000527.5:c.502G>A	p.(Asp168Asn)	Pathogenic	Pathogenic		Concordant
2593	HFE	chr6:g.26093141G>A	(homozygous for) NM_000410.3:c.845G>A	p.(Cys282Tyr)	Pathogenic	Pathogenic		Concordant
2644	BRCA2	chr13:g.32912266_32912267del	NM_000059.4:c.3774_3775del	p.(Ile1258Metfs*6)	Pathogenic	Pathogenic		Concordant
2739	PMS2	chr7:g.6042221G>A	NM_000535.7:c.400C>T	p.(Arg134*)	Pathogenic	Pathogenic		Concordant
2817	BRCA1	chr17:g.41245595del	NM_007294.4:c.1953del	p.(Lys654Serfs*47)	Pathogenic	Pathogenic		Concordant
2886	DSC2	chr18:g.28651776dup	NM_024422.4:c.1920dup	p.(Pro641Serfs*15)	Likely Pathogenic	Likely Pathogenic		Concordant
2906	HFE	chr6:g.26093141G>A	(homozygous for) NM_000410.3:c.845G>A	p.(Cys282Tyr)	Pathogenic	Pathogenic		Concordant
2958	MYH7	chr14:g.23894983T>C	NM_000257.4:c.2207T>C	p.(Ile736Thr)	Pathogenic	Pathogenic		Concordant
3152	MYBPC3	chr11:g.47354883dup	NM_000256.3:c.3192dup	p.(Lys1065Glnfs*12)	Pathogenic	Pathogenic		Concordant
3155	BRCA2	chr13:g.32913457C>G	NM_000059.4:c.4965 C>G	p.(Tyr1655*)	Pathogenic	Pathogenic		Concordant
3212	RYR1	chr19:g.38990633G>A	NM_000540.3:c.7300G>A	p.(Gly2434Arg)	Pathogenic	Pathogenic		Concordant
3233	BRCA2	chr13:g.32913457C>G	NM_000059.4:c.4965 C>G	p.(Tyr1655*)	Pathogenic	Pathogenic		Concordant
3351	RET	chr10:g.43613906G>T	NM_020975.6:c.2370G>T	p.(Leu790Phe)	Pathogenic	Pathogenic		Concordant
3380	MSH6	chr2:g.48027886C>T	NM_000179.3:c.2764C>T	p.(Arg922*)	Pathogenic	Pathogenic		Concordant
3420	TTN	chr2:g.179436805del	NM_001267550.2:c.74054del	p.(Asn24685Thrfs*97)	Likely Pathogenic	Likely Pathogenic		Concordant
3458	BRCA2	chr13:g.32912172_32912173del	NM_000059.4:c.3680_3681del	p.(Leu1227Glnfs*5)	Pathogenic	Pathogenic		Concordant
3520	PMS2	chr7:g.6031603C>A	NM_000535.7:c.988+1G>T	p.?	Likely Pathogenic	Likely Pathogenic		Concordant
3579	BRCA2	chr13:g.32914401C>A	NM_000059.4:c.5909C>A	p.(Ser1970*)	Pathogenic	Pathogenic		Concordant
3588	RYR1	chr19:g.38990633G>A	NM_000540.3:c.7300G>A	p.(Gly2434Arg)	Pathogenic	Pathogenic		Concordant
3700	LMNA	chr1:g.156105901C>T	NM_170707.3:c.1146 C>T	p.(Gly382Gly)	Pathogenic	Pathogenic		Concordant
3885	MYH7	chr14:g.23891476C>T	NM_000257.4:c.3158G>A	p.(Arg1053Gln)	Likely Pathogenic	Likely Pathogenic		Concordant
3888	BRCA2	chr13:g.32911298_32911301del	NM_000059.4:c.2808_2811del	p.(Ala938Profs*21)	Pathogenic	Pathogenic		Concordant
3914	HFE	chr6:g.26093141G>A	(homozygous for) NM_000410.3:c.845G>A	p.(Cys282Tyr)	Pathogenic	Pathogenic		Concordant
3955	MYBPC3	chr11:g.47355103C>T	NM_000256.3:c.3190+5G>A	p.?	Pathogenic	Pathogenic		Concordant
3966	LDLR	chr19:g.11227550G>A	NM_000527.5:c.1721G>A	p.(Arg574His)	Likely Pathogenic	Likely Pathogenic		Concordant
4113	BRCA2	chr13:g.32907198del	NM_000059.4:c.1583del	p.(Asn528Thrfs*30)	Pathogenic	Pathogenic		Concordant
4220	BRCA2	chr13:g.32912037_32912038del	NM_000059.4:c.3545_3546del	p.(Phe1182*)	Pathogenic	Pathogenic		Concordant
4382	BRCA2	chr13:g.32905129_32905132del	NM_000059.4:c.755_758del	p.(Asp252Valfs*24)	Pathogenic	Pathogenic		Concordant
4448	MSH6	chr2:g.48026231T>C	NM_000179.3:c.1109T>C	p.(Leu370Ser)	Likely Pathogenic	Likely Pathogenic		Concordant
4489	HFE	chr6:g.26093141G>A	(homozygous for) NM_000410.3:c.845G>A	p.(Cys282Tyr)	Pathogenic	Pathogenic		Concordant
4497	RYR1	chr19:g.38942482C>T	NM_000540.3:c.1201C>T	p.(Arg401Cys)	Pathogenic	Pathogenic		Concordant
4540	BRCA2	chr13:g.32912911del	NM_000059.4:c.4419delC	p.(Asn1473Lysfs*6)	Pathogenic	Pathogenic		Concordant
4688	RYR1	chr19:g.38948185C>T	NM_000540.2:c.1840C>T	p.(Arg614Cys)	Pathogenic	Pathogenic		Concordant
4714	HFE	chr6:g.26093141G>A	(homozygous for) NM_000410.3:c.845G>A	p.(Cys282Tyr)	Pathogenic	Pathogenic		Concordant
4754	LDLR	chr19:g.11217344T>A	NM_000527.5:c.798T>A	p.(Asp266Glu)	Pathogenic	Pathogenic		Concordant
4757	KCNQ1	chr11:g.2606530T>A	NM_000218.3:c.1121T>A	p.(Leu374His)	Likely Pathogenic	Likely Pathogenic		Concordant
4809	BRCA2	chr13:g.32929014C>T	NM_000059.4:c.7024C>T	p.(Gln2342*)	Pathogenic	Pathogenic		Concordant
4820	BRCA2	chr13:g.32914438del	NM_000059.4:c.5946del	p.(Ser1982Argfs*22)	Pathogenic	Pathogenic		Concordant
4844	BRCA2	chr13:g.32911662_32911666del	NM_000059.4:c.3170_3174del	p.(Lys1057Thrfs*8)	Pathogenic	Pathogenic		Concordant
4887	BRCA1	chr17:g.41276045_41276046del	NM_007294.4:c.68_69del	p.(Glu23Valfs*17)	Pathogenic	Pathogenic		Concordant
4901	HFE	chr6:g.26093141G>A	(homozygous for) NM_000410.3:c.845G>A	p.(Cys282Tyr)	Pathogenic	Pathogenic		Concordant
5036	HFE	chr6:g.26093141G>A	(homozygous for) NM_000410.3:c.845G>A	p.(Cys282Tyr)	Pathogenic	Pathogenic		Concordant
5041	HFE	chr6:g.26093141G>A	(homozygous for) NM_000410.3:c.845G>A	p.(Cys282Tyr)	Pathogenic	Pathogenic		Concordant
5129	LDLR	chr19:g.11221436G>C	NM_000527.5:c.1049G>C	p.(Arg350Pro)	Likely Pathogenic	Likely Pathogenic		Concordant
5262	KCNH2	chr7:g.150644890dup	NM_000238.4:c.2775dup	p.(Pro926Alafs*14)	Pathogenic	Pathogenic		Concordant
5268	RYR1	chr19:g.38948185C>T	NM_000540.2:c.1840C>T	p.(Arg614Cys)	Pathogenic	Pathogenic		Concordant
5400	APOB	chr2:g.21006288C>T	NM_000384.3:c10580G>A	p.(Arg3527Gln)	Pathogenic	Pathogenic		Concordant
5450	BRCA2	chr13:g.32913902_32913903del	NM_000059.4:c.5410_5411del	p.(Val1804Lysfs*2)	Pathogenic	Pathogenic		Concordant
5528	APOB	chr2:g.21006288C>T	NM_000384.3:c10580G>A	p.(Arg3527Gln)	Pathogenic	Pathogenic		Concordant
5542	RYR1	chr19:g.38990633G>A	NM_000540.2:c.7300G>A	p.(Gly2434Arg)	Pathogenic	Pathogenic		Concordant
5863	MYBPC3	chr11:g.47354740C>G	NM_000256.3:c.3330+5G>C	p.?	Pathogenic	Pathogenic		Concordant
5944	BRCA2	chr13:g.32914438del	NM_000059.4:c.5946del	p.(Ser1982Argfs*22)	Pathogenic	Pathogenic		Concordant
6209	BRCA2	chr13:g.32912133dup	NM_000059.4:c.3641dup	p.(Phe1216Valfs*2)	Pathogenic	Pathogenic		Concordant
6348	HFE	chr6:g.26093141G>A	(homozygous for) NM_000410.3:c.845G>A	p.(Cys282Tyr)	Pathogenic	Pathogenic		Concordant
6449	RYR1	chr19:g.38948185C>T	NM_000540.2:c.1840C>T	p.(Arg614Cys)	Pathogenic	Pathogenic		Concordant
6483	HFE	chr6:g.26093141G>A	(homozygous for) NM_000410.3:c.845G>A	p.(Cys282Tyr)	Pathogenic	Pathogenic		Concordant
6654	RET	chr10:g.43614996G>T	NM_020975.6:c.2410G>T	p.(Val804Leu)	Pathogenic	Pathogenic		Concordant
6732	RET	chr10:g.43615592T>G	NM_020975.6:c.2671T>G	p.(Ser891Ala)	Pathogenic	Pathogenic		Concordant
6739	BRCA2	chr13:g.32913565dup	NM_000059.4:c.5073dup	p.(Trp1692Metfs*3)	Pathogenic	Pathogenic		Concordant
6796	MSH6	chr2:g.48033790G>A	NM_000179.3:c.4001G>A	p.(Arg1134Gln)	Pathogenic	Pathogenic		Concordant
7089	LDLR	chr19:g.11216244A>G	NM_000527.5:c.662A>G	p.(Asp221Gly)	Pathogenic	Pathogenic		Concordant
7100	PMS2	chr7:g.6048650T>C	NM_000535.7:c.1A>G	p.(Met1?)	Pathogenic	Pathogenic		Concordant
7118	PALB2	chr16:g.23646388del	NM_024675.4:c.1479del	p.(Thr494Leufs*67)	Pathogenic	Pathogenic		Concordant
7185	MYBPC3	chr11:g.47364125T>A	NM_000256.3:c.1624+4 A>T	p.?	Pathogenic	Pathogenic		Concordant
7196	BRCA2	chr13:g.32912338_32912339del	NM_000059.4:c.3847_3848del	p.(Val1283Lysfs*2)	Pathogenic	Pathogenic		Concordant
7277	BMPR1A	chr10:g.?	Deletion (Non-coding exon 2, Promoter)	p.?	Likely Pathogenic	Likely Pathogenic		Concordant
7419	PALB2	chr16:g.23614916_23614919del	NM_024675.4:c.3426_3429del	p.(Leu1142Phefs*20)	Pathogenic	Pathogenic-changed based on VCEP data		Concordant
7546	BRCA1	chr17:g.41276045_41276046del	NM_007294.4:c.68_69del	p.(Glu23Valfs*17)	Pathogenic	Pathogenic		Concordant
7704	BRCA2	chr11:g.32911756dup	NM_000059.4:c.3264dup	p.(Gln1089Serfs*10)	Pathogenic	Pathogenic		Concordant
7785	BRCA2	chr13:g.32914438del	NM_000059.4:c.5946del	p.(Ser1982Argfs*22)	Pathogenic	Pathogenic		Concordant
7826	MYBPC3	chr11:g.47369407C>T	NM_000256.3:c.821+1G>A	p.?	Pathogenic	Pathogenic		Concordant
7874	HFE	chr6:g.26093141G>A	(homozygous for) NM_000410.3:c.845G>A	p.(Cys282Tyr)	Pathogenic	Pathogenic		Concordant
8013	MYH7	chr14:g.23894055C>G	NM_000257.4:c.2602G>C	p.(Ala868Pro)	Likely Pathogenic	Likely Pathogenic		Concordant
8334	BRCA2	chr13:g.(?_32928978)_(32954302_?)dup	c.?	p.?	Likely Pathogenic	Likely Pathogenic		Concordant
8518	LDLR	chr19:g.11224419G>A	NM_000527.5:c.1567G>A	p.(Val523Met)	Pathogenic	Pathogenic		Concordant
8548	DSG2	chr18:g.29101207G>A	NM_001943.5:c.523+1G>A	p.?	Likely Pathogenic	Likely Pathogenic		Concordant
8585	BRCA1	chr17:g.41246335_41246374del	NM_007294.4:c.1174_1213del	p.(Leu392Glnfs*5)	Pathogenic	Pathogenic		Concordant
8666	MYBPC3	chr11:g.47364129C>G	NM_000256.3:c.1624G>C	p.(Glu542Gln)	Pathogenic	Pathogenic		Concordant
8680	TTN	chr2:g.179442066dup	NM_001267550.2:c.61295dup	p.(Thr20433Asnfs*12)	Likely Pathogenic	Likely Pathogenic		Concordant
8731	HFE	chr6:g.26093141G>A	(homozygous for) NM_000410.3:c.845G>A	p.(Cys282Tyr)	Pathogenic	Pathogenic		Concordant
8797	HFE	chr6:g.26093141G>A	(homozygous for) NM_000410.3:c.845G>A	p.(Cys282Tyr)	Pathogenic	Pathogenic		Concordant
8839	PMS2	chr7:g.6042188G>A	NM_000535.7:c.433C>T	p.(Gln145*)	Likely Pathogenic	Likely Pathogenic		Concordant
8898	PALB2	chr16:g.23641081_23641082dup	NM_024675.4:c.2393_2394dup	p.(Thr799Leufs*53)	Pathogenic	Pathogenic		Concordant
8934	BRCA2	chr13:g.32914529A>T	NM_000059.4:c.6037A>T	p.(Lys2013*)	Pathogenic	Pathogenic		Concordant
8960	BRCA1	chr17:g.41258504A>C	NM_007294.4:c.181T>G	p.(Cys61Gly)	Pathogenic	Pathogenic		Concordant
8986	BRCA2	chr13:g.32929059_32929060del	NM_000059.4:c.7069_7070del	p.(Leu2357Valfs*2)	Pathogenic	Pathogenic		Concordant
9111	RET	Chr10:43615592T>G	NM_020975.6:c.2671T>G	p.(Ser891Ala)	Pathogenic	Pathogenic		Concordant
9284	BRCA2	chr13:g.32912714C>T	NM_000059.4:c.4222C>T	p.(Gln1408*)	Pathogenic	Pathogenic		Concordant
9387	BRCA2	chr:g.32903606_32903607del	NM_000059.4:c.658_659del	p.(Val220Ilefs*4)	Pathogenic	Pathogenic		Concordant
9489	HFE	chr6:g.26093141G>A	(homozygous for) NM_000410.3:c.845G>A	p.(Cys282Tyr)	Pathogenic	Pathogenic		Concordant
9543	SCN5A	chr3:g.38662410G>A	NM_000335.5:c.535C>T	p.(Arg179*)	Pathogenic	Pathogenic		Concordant
9546	MSH6	chr2:g.48027179G>A	NM_000179.3:c.2057G>A	p.(Gly686Asp)	Likely Pathogenic	Likely Pathogenic		Concordant
9573	BRCA1	chr17:g.41276045_41276046del	NM_007294.4:c.68_69delAG	p.(Glu23Valfs*17)	Pathogenic	Pathogenic		Concordant
9667	MYBPC3	chr11:g.47357455_47357456insTACA	NM_000256.3:c.2710_2711insGTAT	p.(Tyr904Cysfs*148)	Likely Pathogenic	Likely Pathogenic		Concordant
9722	RET	chr10:g.43609070G>A	NM_020975.6:c.1826G>A	p.(Cys609Tyr)	Pathogenic	Pathogenic		Concordant
9789	FBN1	chr15:g.48892313_48892369del	NM_000138.5:c.409_442+23del	p.?	Likely pathogenic	Likely Pathogenic		Concordant
Variants assessed as likely pathogenic but reported to participant as pathogenic
2179	MYBPC3	chr11:g.47373058T>C	NM_000256.3:c.26-2A>G	p.?	Pathogenic	Likely Pathogenic	PS4, PP1, PP3	Discordant
3244	PKP2	chr12:g.32994071del	NM_001005242.3:c.1447del	p.(Leu483*)	Pathogenic	Likely Pathogenic	PVS1, PM2_Sup	Discordant
3553	RYR1	chr19:g.38990637G>T	NM_000540.2:c.7304G>T	p.(Arg2435Leu)	Pathogenic	Likely Pathogenic	PS4_Mod, PM1_Sup, PM5, PP3_Mod	Discordant
4061	KCNQ1	chr11:g.2790111C>T	NM_000218.3:c.1552C>T	p.(Arg518*)	Pathogenic	Likely Pathogenic	PVS1	Discordant
4150	KCNQ1	chr11:g.2606505C>T	NM_000218.3:c.1096C>T	p.(Arg366Trp)	Pathogenic	Likely Pathogenic	PS4, PS3_Sup, PM5, PP3_Mod	Discordant
4167	RET	chr10:g.43610046G>C	NM_020975.6:c.1998G>C	p.(Lys666Asn)	Pathogenic	Likely Pathogenic	PS3_Mod, PS4_Mod, PM5	Discordant
4960	SCN5A	chr3:g.38647440A>T	NM_000335.5:c.1338+2T>A	p.?	Pathogenic	Likely Pathogenic	PVS1, PS4_Sup	Discordant
5196	RET	chr10:g.43610046G>T	NM_020975.6:c.1998G>T	p.(Lys666Asn)	Pathogenic	Likely Pathogenic	PS3_Mod, PS4, PM5	Discordant
5586	MSH6	chr2:g.48026231T>C	NM_000179.3:c.1109T>C	p.(Leu370Ser)	Pathogenic	Likely Pathogenic	PS4_Strong, PP3, PP4	Discordant
5822	PMS2	chr7:g.6048648C>T	NM_000535.7:c.3G>A	p.Met1?	Pathogenic	Likely Pathogenic	PVS1	Discordant
6010	COL3A1	chr2:g.189857612G>A	NM_000090.4:c.997-1G>A	p.?	Pathogenic	Likely Pathogenic	PVS1, PS4_Sup	Discordant
6625	MSH6	chr2:g.48033780C>T	NM_000179.3:c.3991C>T	p.(Arg1331*)	Pathogenic	Likely Pathogenic	PS3, PS4_Mod, PM3	Discordant
6758	MLH1	chr3:g.37045967T>C	NM_000249.4:c.380+2T>C	p.?	Pathogenic	Likely Pathogenic	PVS1, PS4_Sup	Discordant
6864	BRCA1	chr17:g.41245196del	NM_007294.4:c.2352del	p.(Leu785Tyrfs*7)	Pathogenic	Likely Pathogenic	PVS1	Discordant
8813	RET	chr10:g.43610046G>T	NM_020975.6:c.1998G>T	p.(Lys666Asn)	Pathogenic	Likely Pathogenic	PS3_Mod, PS4, PM5	Discordant
9428	TTN	chr2:g.179458185del	NM_001267550.2:c.58750del	p.(Asp19584Thrfs*22)	Pathogenic	Likely Pathogenic	PVS1	Discordant
Variants assessed as VUS but reported to participant as likely pathogenic
1723	RYR1	chr19:g.38946112G>A	NM_000540.2:c.1598G>A	p.(Arg533His)	Likely Pathogenic	VUS	PS3_Mod, PM1	Discordant
2496	MYBPC3	chr11:g.47361267G>A	NM_000256.3:c.2002C>T	p.(Arg668Cys)	Likely Pathogenic	VUS	PM2_Sup, PP3	Discordant
2725	RYR1	chr19:g.38946112G>A	NM_000540.2:c.1598G>A	p.(Arg533His)	Likely Pathogenic	VUS	PS3_Mod, PM1	Discordant
4246	SCN5A	chr3:g.38592093C>T	NM_000335.5(SCN5A):c.5767G>A	p.(Ala1923Thr)	Likely Pathogenic	VUS	PS4_Sup, PP3	Discordant
5343	RYR1	chr19:g.38946112G>A	NM_000540.2:c.1598G>A	p.(Arg533His)	Likely Pathogenic	VUS	PS3_Mod, PM1	Discordant
6397	SCN5A	chr3:g.38592093C>T	NM_000335.5(SCN5A):c.5767G>A	p.(Ala1923Thr)	Likely Pathogenic	VUS	PS3_Sup, PS4_Sup, PP3	Discordant
6596	COL3A1	chr2:g.189850428G>T	NM_000090.4:c.371G>T	p.(Gly124Val)	Likely Pathogenic	VUS	PM2_Sup, PP3	Discordant
8091	PMS2	chr7:g.6018253C>T	NM_000535.7:c.2249G>A	p.(Gly750Asp)	Likely Pathogenic	VUS	PS3_Sup, PP3_Mod	Discordant
8426	PMS2	chr7:g.6013085T>A	NM_000535.7:c.2534A>T	p.(His845Leu)	Likey Pathogenic	VUS	PM2_Sup, PP3	Discordant
8857	TNNT2	chr1:g.201328373G>A	NM_001276345.2:c.862C>T	p.(Arg288Cys)	Likely Pathogenic	VUS	PS4, PP1, BS1	Discordant
9012	LDLR	chr19:g.11218182A>C	NM_000527.5:c.932A>C	p.(Lys311Thr)	Likely Pathogenic	VUS	PM2_Sup, PP3	Discordant
Variants reported to participant without ACMG assessments
1336	DSP	chr6:g.7582935-7582936del	NM_004415.2:c.5440_5441del	p.(Ser1814Profs*21)	Expected Pathogenic	Likely Pathogenic		No ACMG Assessment
1509	BRCA2	chr13:g.32914438del	NM_000059.4:c.5946del	p.(Ser1982Argfs*22)	High Cancer Risk	Pathogenic		No ACMG Assessment
1631	APOB	chr2:g.21006288C>T	NM_000384.3:c10580G>A	p.(Arg3527Gln)	Not Provided	Pathogenic		No ACMG Assessment
2338	MYH7	chr14:g.23895023G>A	NM_000257.4:c.2167C>T	p.(Arg723Cys)	Associated with Cardiomyopathy	Pathogenic		No ACMG Assessment
3192	RET	chr10:g.43610046G>T	NM_020975.6:c.1998G>T	p.(Lys666Asn)	Moderate Risk	Likely Pathogenic		No ACMG Assessment
3498	APOB	chr2:g.21229160C>T	NM_000384.3:c.10580G>A	p.(Arg3527Gln)	Not Provided	Pathogenic		No ACMG Assessment
4099	BRCA2	chr13:g.32912037_32912038del	NM_000059.4:c.3545_3546del	p.(Phe1182*fs)	Not Provided	Pathogenic		No ACMG Assessment
4408	BRCA2	chr13:g.32912092dup	NM_000059.4:c.3600dup	p.(Asn1201*)	High Cancer Risk	Likely Pathogenic		No ACMG Assessment
5487	BRCA1	chr17:g.41276045_41276046del	NM_007294.4:c.68_69del	p.(Glu23Valfs*17)	Deleterious	Pathogenic		No ACMG Assessment
5568	BRCA2	chr13:g.32945092G>A	NM_000059.4:c.8488-1G>A	p.?	Not Provided	Pathogenic		No ACMG Assessment
5889	BRCA2	chr13:g.32937506G>C	NM_000059.4:c.8167G>C	p.(Asp2723His)	Not Provided	Pathogenic		No ACMG Assessment
6703	BRCA2	chr13:g.32914438del	NM_000059.4:c.5946del	p.(Ser1982Argfs*22)	Greatly Increased Risk	Pathogenic		No ACMG Assessment
7123	RET	chr10:g.43610044A>G	NM_020975.6:c.1996A>G	p.(Lys666Glu)	High Risk	Likely Pathogenic		No ACMG Assessment
7852	SCN5A	chr3:g.38655326C>T	NM_000335.5:c.612-1G>A	p.?	Expected Pathogenic	Likely Pathogenic		No ACMG Assessment
7907	BRCA2	chr13:g.32912091_32912092del	NM_000059.4:c.3599_3600del	p.(Cys1200*)	Not Provided	Pathogenic		No ACMG Assessment
8132	BRCA2	chr13:g.32914647C>A	NM_000059.4:c.6155C>A	p.(Ser2052*)	Clinically Relevant	Likely Pathogenic		No ACMG Assessment
8305	BRCA2	chr13:g.32914438del	NM_000059.4:c.5946del	p.(Ser1982Argfs*22)	High Cancer Risk	Pathogenic		No ACMG Assessment
9362	MSH6	chr2:g.48027179G>A	NM_000179.2:c.2057G>A	p.(Gly686Asp)	Likely Deleterious	Likely Pathogenic		No ACMG Assessment
9896	RET	chr10:g.43614996G>A	NM_020975.6:c.2410G>A	p.(Val804Met)	Moderate Risk Mutation	Pathogenic		No ACMG Assessment
Variants unable to be assessed
1325	PMS2	transposon insertion in intron 7	transposon insertion in intron 7	transposon insertion in intron 7	Likely Pathogenic	-		-
9295	APC	chr5:g.112175211T>A	NM_000038.6:c.3920T>A	p.(Ile1307Lys)	Likely Pathogenic	Risk Allele		Not Eligible
